# Supplementary material for: A Transcriptomic Approach to Elucidate the Mechanisms of Gefitinib-Induced Toxicity in Healthy Human Intestinal Organoids
Source: Int J Mol Sci. 2022 Feb 17;23(4):2213. doi: 10.3390/ijms23042213 (PMC8876167; doi:10.3390/ijms23042213)
Supplement: Supplementary file 1 [file ijms-23-02213-s001.zip]

Archive with 1 entries (1 files):
- ijms-1602279-supplementary.pdf
